# Supplementary material for: The Proteasome Inhibitor Marizomib Evokes Endoplasmic Reticulum Stress and Promotes Apoptosis in Human Glioblastoma Cells
Source: Pharmaceuticals (Basel). 2024 Aug 20;17(8):1089. doi: 10.3390/ph17081089 (PMC11357632; doi:10.3390/ph17081089)
Supplement: Supplementary file 1 [file pharmaceuticals-17-01089-s001.zip]

Archive with 1 entries (1 files):
- pharmaceuticals-3150417-supplementary.pdf
